# Supplementary material for: Diagnosing risk factors alongside mass drug administration using serial diagnostic tests—which test first?
Source: Trans R Soc Trop Med Hyg. 2018 Jul 18;112(7):342–8. doi: 10.1093/trstmh/try062 (PMC6063283; doi:10.1093/trstmh/try062)
Supplement: Supplementary Data [file try062_testntreat_prevalences_codependent.xlsx]

## Sheet: Overview
	Input parameters							Outputs
	Population size	10000								LoaLoa test first	Oncho test first
								Number of	people at risk of SAEs	0	0
	Joint prevalences								unnecessary expensive treatments	4254	24
	Oncho LoaLoa	Negative	Low	High					untreated infected people	46	200
	Negative	0.27	0.45	0.18				Costs	MDA	0	0
	Positive	0.03	0.05	0.02					expensive treatments	14652	1680
									Total treatment costs	14652	1680
	Costs								LoaLoa tests	10000	800
	MDA treat	Treat & observe	Alternative treat	Oncho test	LoaLoa test				Oncho tests	6900	30000
	0	3	3	3	1				Total test costs	16900	30800
									Total costs	31552	32480
								154 more infected people are treated by using LoaLoa first, costing $928 less
	Treatment parameters	Specificity	Sensitivity					It costs $6.03 less per additional treated infected person by using LoaLoa first
	LoaLoa	0.94	1					Both schemes have equal risk of SAEs
	Oncho	1	0.8

## Sheet: Details
	True status ê		Number of people with this status ê	LoaLoa then Oncho				Oncho then LoaLoa
				Observed test results				Observed test results
				Loa loa				Onchocerciasis
				-	Low	High	High	+	+	-	+
				Oncho				Loa loa
				Not done	Not done	-	+	-	Low	Not done	High
				Number of people with this status and their treatment				Number of people with this status and their treatment
	Oncho	LoaLoa		MDA treat	Treat & Observe	Don't Treat	Alternative Treat	MDA treat	Treat & Observe	Don't Treat	Alternative Treat
	-	-	2700	2700	0	0	0	0	0	2700	0
	-	Low	4500	0	4230	270	0	0	0	4500	0
	-	High	1800	0	0	1800	0	0	0	1800	0
	+	-	300	300	0	0	0	240	0	60	0
	+	Low	500	0	470	6	24	0	376	100	24
	+	High	200	0	0	40	160	0	0	40	160
	Costs of tests			LoaLoa then Oncho				Oncho then LoaLoa
		Number of tests	Loa loa	10000				800
			Oncho	2300				10000
		Costs of tests	Loa loa	10000				800
			Oncho	6900				30000
		Total		16900				30800
	Costs of treatments				MDA treat	Treat & Observe	Alternative Treat		MDA treat	Treat & Observe	Alternative Treat
		Number of treatments		5768	3000	4700	184	-8400	240	376	184
		Costs of treatments		14652	0	14100	552	1680	0	1128	552
		Number untreated		2116				9200
		Number with onchocerciasis		954	300	470	184	800	240	376	184
		Costs of treatments		1962	0	1410	552	1680	0	1128	552
		Number untreated		46				200
		Number at risk of SAES		0				0

## Sheet: Worm distributions
	Oncho LoaLoa	Negative	Low	High
	Negative	0.27	0.45	0.18
	Positive	0.03	0.05	0.02
