# Supplementary material for: Diagnosing risk factors alongside mass drug administration using serial diagnostic tests—which test first?
Source: Trans R Soc Trop Med Hyg. 2018 Jul 18;112(7):342–8. doi: 10.1093/trstmh/try062 (PMC6063283; doi:10.1093/trstmh/try062)
Supplement: Supplementary Data [file try062_testntreat_prevalences_independent.xlsx]

## Sheet: Overview
	Input parameters							Outputs
	Population size	10000								LoaLoa test first	Oncho test first
	Onchocerciasis prevalence	0.4						Number of	people at risk of SAEs	0	0
	LoaLoa negative proportion	0.2							unnecessary expensive treatments	2332.8	76.8
	Loaloa low burden proportion	0.4							untreated infected people	339.2	800
	Loaloa high burden proportion	0.4						Costs	MDA	0	0
									expensive treatments	15350.4	7680
	Costs								Total treatment costs	15350.4	7680
	MDA treat	Treat & observe	Alternative treat	Oncho test	LoaLoa test				LoaLoa tests	10000	3200
	0	3	3	3	1				Oncho tests	12720	30000
									Total test costs	22720	33200
									Total costs	38070.4	40880
	Treatment parameters	Specificity	Sensitivity					461 more infected people are treated by using LoaLoa first, costing $2809.6 less
	LoaLoa	0.94	1					It costs $6.1 less per additional treated infected person by using LoaLoa first
	Oncho	1	0.8					Both schemes have equal risk of SAEs

## Sheet: Details
	True status ê		Number of people with this status ê	LoaLoa then Oncho				Oncho then LoaLoa
				Observed test results				Observed test results
				Loa loa				Onchocerciasis
				-	Low	High	High	+	+	-	+
				Oncho				Loa loa
				Not done	Not done	-	+	-	Low	Not done	High
				Number of people with this status and their treatment				Number of people with this status and their treatment
	Oncho	LoaLoa		MDA treat	Treat & Observe	Don't Treat	Alternative Treat	MDA treat	Treat & Observe	Don't Treat	Alternative Treat
	-	-	1200	1200	0	0	0	0	0	1200	0
	-	Low	2400	0	2256	144	0	0	0	2400	0
	-	High	2400	0	0	2400	0	0	0	2400	0
	+	-	800	800	0	0	0	640	0	160	0
	+	Low	1600	0	1504	19.2	76.8	0	1203.2	320	76.8
	+	High	1600	0	0	320	1280	0	0	320	1280
	Costs of tests			LoaLoa then Oncho				Oncho then LoaLoa
		Number of tests	Loa loa	10000				3200
			Oncho	4240				10000
		Costs of tests	Loa loa	10000				3200
			Oncho	12720				30000
		Total		22720				33200
	Costs of treatments				MDA treat	Treat & Observe	Alternative Treat		MDA treat	Treat & Observe	Alternative Treat
		Number of treatments		4233.6	2000	3760	1356.8	-3600	640	1203.2	1356.8
		Costs of treatments		15350.4	0	11280	4070.4	7680	0	3609.6	4070.4
		Number untreated		2883.2				6800
		Number with onchocerciasis		3660.8	800	1504	1356.8	3200	640	1203.2	1356.8
		Costs of treatments		8582.4	0	4512	4070.4	7680	0	3609.6	4070.4
		Number untreated		339.2				800
		Number at risk of SAES		0				0

## Sheet: Worm distributions
	Prevalences
	Separate prevalences	Negative	Positive	High
	LoaLoa	0.2	0.4	0.4
	Oncho	0.6	0.4
	Oncho LoaLoa	Negative	Low	High
	Negative	0.12	0.24	0.24
	Positive	0.08	0.16	0.16

## Sheet: Data
	OnchoFirst Base	34000	LLFirst A	24000	LLFirst B	12720
	O prevalence	Price for Oncho first	Price for LoaLoa first	Change in price per aditional person		LL first intercept	34000
	0	30000	34000	-8.68056
	0.01	30272	34101.8			Oncho first intercept	30000
	0.02	30544	34203.5
	0.03	30816	34305.3
	0.04	31088	34407
	0.05	31360	34508.8
	0.06	31632	34610.6
	0.07	31904	34712.3
	0.08	32176	34814.1
	0.09	32448	34915.8
	0.1	32720	35017.6
	0.11	32992	35119.4
	0.12	33264	35221.1
	0.13	33536	35322.9
	0.14	33808	35424.6
	0.15	34080	35526.4
	0.16	34352	35628.2
	0.17	34624	35729.9
	0.18	34896	35831.7
	0.19	35168	35933.4
	0.2	35440	36035.2
	0.21	35712	36137
	0.22	35984	36238.7
	0.23	36256	36340.5
	0.24	36528	36442.2
	0.25	36800	36544
	0.26	37072	36645.8
	0.27	37344	36747.5
	0.28	37616	36849.3
	0.29	37888	36951		`
	0.3	38160	37052.8
	0.31	38432	37154.6
	0.32	38704	37256.3
	0.33	38976	37358.1
	0.34	39248	37459.8
	0.35	39520	37561.6
	0.36	39792	37663.4
	0.37	40064	37765.1
	0.38	40336	37866.9
	0.39	40608	37968.6
	0.4	40880	38070.4
	0.41	41152	38172.2
	0.42	41424	38273.9
	0.43	41696	38375.7
	0.44	41968	38477.4
	0.45	42240	38579.2
	0.46	42512	38681
	0.47	42784	38782.7
	0.48	43056	38884.5
	0.49	43328	38986.2
	0.5	43600	39088
